# Supplementary material for: Comparison of the Chemical Composition of Different Body-Color Phenotypes of Perinereis aibuhitensis (Grube, 1878) (Annelida, Nereididae)
Source: Biology (Basel). 2026 Apr 30;15(9):706. doi: 10.3390/biology15090706 (PMC13162641; doi:10.3390/biology15090706)
Supplement: Supplementary file 1 [file biology-15-00706-s001.zip]

Archive with 1 entries (1 files):
- biology-4251144-supplementary.pdf
